# Supplementary material for: Validation of the Amsterdam Dynamic Facial Expression Set – Bath Intensity Variations (ADFES-BIV): A Set of Videos Expressing Low, Intermediate, and High Intensity Emotions
Source: PLoS One. 2016 Jan 19;11(1):e0147112. doi: 10.1371/journal.pone.0147112 (PMC4718603; doi:10.1371/journal.pone.0147112)
Supplement: S1 Data — (XLSX) [file pone.0147112.s001.xlsx]

## Sheet: Sheet1
Subject	F01-Anger-high	F01-Anger-low	F01-Anger-med	F01-Contempt-high	F01-Contempt-low	F01-Contempt-med	F01-Disgust-high	F01-Disgust-low	F01-Disgust-med	F01-Embarrass-high	F01-Embarrass-low	F01-Embarrass-med	F01-Fear-high	F01-Fear-low	F01-Fear-med	F01-Joy-high	F01-Joy-low	F01-Joy-med	F01-Neutral-1	F01-Neutral-2	F01-Neutral-3	F01-Pride-high	F01-Pride-low	F01-Pride-med	F01-Sadness-high	F01-Sadness-low	F01-Sadness-med	F01-Surprise-high	F01-Surprise-low	F01-Surprise-med	F02-Anger-high	F02-Anger-low	F02-Anger-med	F02-Contempt-high	F02-Contempt-low	F02-Contempt-med	F02-Disgust-high	F02-Disgust-low	F02-Disgust-med	F02-Embarrass-high	F02-Embarrass-low	F02-Embarrass-med	F02-Fear-high	F02-Fear-low	F02-Fear-med	F02-Joy-high	F02-Joy-low	F02-Joy-med	F02-Neutral-1
1	79	50	50	50	15	11	69	64	78	50	48	50	86	73	80	84	55	50	0	0	0	82	50	68	88	50	72	100	50	84	83	24	50	89	0	79	75	58	66	63	23	22	100	97	75	87	1	50	0
2	53	24	18	20	0	2	46	19	48	28	21	30	63	20	58	77	25	54	28	36	0	41	21	54	57	11	39	69	54	40	54	8	42	47	11	11	54	37	50	20	10	3	80	46	59	59	50	22	31
3	97	2	60	4	0	8	73	24	16	42	4	4	87	59	92	72	55	44	2	0	1	78	41	76	66	33	7	81	53	62	81	7	72	52	5	46	54	44	12	8	2	6	99	94	95	77	50	53	1
4	50	39	25	50	21	13	69	45	45	50	32	45	83	38	72	76	38	56	1	2	0	87	43	74	74	46	44	93	24	55	26	38	84	50	28	55	60	42	50	50	37	25	82	72	65	94	32	25	0
5	84	62	78	29	4	23	82	15	59	6	2	20	80	65	71	85	72	62	6	9	4	80	69	78	66	3	89	73	78	66	79	67	85	28	17	31	62	85	84	8	9	61	93	26	93	87	59	30	5
6	62	32	48	26	6	26	75	50	77	28	32	19	85	38	99	100	50	64	0	0	0	98	37	66	96	37	63	95	50	74	77	50	68	50	44	29	79	34	65	44	20	38	97	64	66	95	50	61	2
7	94	68	54	57	36	24	92	65	62	44	47	61	93	62	80	85	57	78	9	0	4	84	50	62	95	68	82	98	58	76	66	64	82	63	57	57	91	71	77	74	45	79	95	77	50	95	13	45	7
8	79	22	16	14	2	14	65	59	79	72	23	12	50	19	67	97	22	28	10	13	6	79	61	60	90	19	22	78	9	72	77	31	50	9	16	35	66	60	56	78	13	13	80	64	64	97	20	18	15
9	70	16	18	20	12	16	64	16	58	29	4	10	95	61	78	84	15	33	3	1	2	76	36	80	88	15	21	93	40	63	89	9	70	28	22	43	83	21	13	25	7	23	75	77	61	84	20	22	14
10	66	15	22	24	34	7	93	31	75	37	2	32	19	9	38	100	20	63	0	0	0	65	23	72	93	1	35	98	7	62	37	14	26	25	0	3	78	35	41	25	18	16	66	36	21	97	11	22	0
11	92	62	61	57	17	69	78	50	69	50	54	60	66	81	85	85	55	58	26	62	50	66	50	33	57	34	51	85	50	59	74	68	77	50	68	74	84	87	66	61	44	50	99	67	63	85	26	24	21
12	92	43	39	50	23	13	100	30	79	51	8	33	88	58	91	59	40	57	1	0	0	50	50	50	79	32	50	99	50	54	65	23	87	50	15	40	50	58	38	34	12	27	100	70	76	90	29	50	0
13	71	66	48	34	56	28	71	55	63	61	13	60	94	68	56	55	36	51	0	1	0	49	34	49	68	39	57	93	89	67	85	36	65	41	32	60	60	70	87	60	10	28	72	98	100	71	16	20	11
14	88	20	32	21	55	22	53	27	66	48	11	28	78	60	81	93	57	51	0	0	0	86	28	81	69	28	48	77	51	46	64	46	32	32	28	34	31	12	52	37	17	25	71	55	23	77	45	50	0
15	62	58	76	32	25	12	94	62	73	34	30	62	92	56	73	79	59	56	4	8	21	74	68	63	68	25	55	91	55	71	30	79	62	43	32	11	77	68	65	67	41	40	74	82	79	69	39	57	8
16	74	26	50	24	26	6	81	39	31	38	35	31	100	50	87	70	59	50	0	0	0	50	17	50	100	56	67	67	26	35	75	50	71	16	23	23	81	35	48	30	23	30	84	72	79	88	18	26	0
17	69	64	42	56	1	36	73	19	67	53	54	40	74	57	67	77	34	54	63	9	0	70	66	77	60	67	56	76	47	64	50	66	43	65	59	35	79	50	58	36	37	57	63	71	67	81	62	55	1
19	61	49	48	19	10	33	59	25	50	56	24	52	73	35	74	80	37	50	0	0	0	48	53	54	69	22	45	61	35	32	66	37	40	51	31	49	54	11	20	36	22	24	92	67	100	77	24	28	0
21	66	54	43	56	46	51	67	64	68	73	57	57	66	53	61	88	64	69	34	7	23	69	53	67	91	42	51	96	43	70	78	46	75	89	50	65	81	69	66	49	44	38	92	62	80	89	43	56	49
23	100	56	68	13	3	5	93	74	85	82	93	94	86	50	91	91	60	78	0	0	0	80	50	50	78	56	61	95	81	100	87	82	100	35	50	78	89	66	78	78	62	78	100	96	100	94	18	66	0
24	64	50	50	50	26	27	72	50	61	50	50	50	75	56	66	81	42	62	67	22	9	50	50	53	67	22	50	83	63	69	79	52	74	50	26	34	74	50	62	83	59	42	100	91	87	76	38	44	18
25	59	30	43	54	39	8	49	43	65	62	44	51	71	46	57	64	33	51	40	26	31	49	49	35	66	40	41	57	38	59	67	49	66	61	52	54	53	47	36	65	50	42	80	55	68	77	9	24	13
26	86	46	42	45	34	53	82	80	91	37	40	53	89	50	70	79	28	33	30	0	0	63	64	63	82	59	81	83	57	68	71	24	66	24	59	42	78	53	58	55	28	37	93	81	91	64	12	55	0
27	92	60	63	29	15	10	85	59	67	72	59	58	90	67	84	89	57	45	2	2	2	65	56	60	91	19	71	93	50	60	87	61	70	37	31	35	54	46	64	24	4	9	82	89	83	90	19	55	0
28	100	24	16	41	20	16	69	64	65	67	31	47	80	35	72	94	36	76	5	2	8	56	43	38	67	31	63	75	71	87	61	68	81	66	24	24	82	33	70	61	33	35	81	68	84	69	33	17	5
29	79	18	13	35	15	37	76	34	49	36	12	42	68	32	62	93	23	65	5	2	0	76	27	54	68	17	33	76	9	61	72	17	25	52	13	65	68	37	39	58	18	35	79	28	30	86	26	40	1
30	83	18	19	60	7	17	85	50	74	63	58	69	88	55	72	97	20	85	0	8	0	78	49	60	76	58	50	99	19	57	91	48	74	55	32	68	63	56	66	79	0	47	69	72	83	100	47	53	2
32	90	12	38	9	14	2	91	34	66	49	26	37	67	33	78	99	30	88	0	1	0	67	36	61	68	17	48	100	5	71	55	18	55	36	6	45	71	22	47	80	0	28	99	62	100	87	0	48	0
33	82	20	59	2	4	43	59	20	38	75	35	45	68	49	64	71	19	39	23	2	45	69	17	38	60	38	58	71	28	69	79	45	58	33	44	52	44	7	39	44	34	23	30	61	14	63	7	57	5
34	100	63	82	23	7	24	69	59	69	40	48	30	93	33	64	79	53	57	0	0	0	71	17	80	64	25	66	87	49	70	73	71	95	56	15	40	53	76	65	20	11	49	68	97	94	67	20	43	0
[truncated: 315 more columns]

## Sheet: Untitled
Analysis name: Untitled
Column conditions: Stimulus
Row conditions: Subject
Statistics: VasScore[Block]:Mean
Filters: Subject: = 23,= 24,= 25,= 26,= 27,= 28,= 29,= 30,= 32,= 33,= 34; Procedure: = SessionPro;
Data file: 23-34.emrg2
File does not have data alterations.
VasScore[Block]:Mean by Subject and Stimulus
Subject	Stats	Stimuli/F01-Anger-high.wmv	Stimuli/F01-Anger-low.wmv	Stimuli/F01-Anger-med.wmv	Stimuli/F01-Contempt-high.wmv	Stimuli/F01-Contempt-low.wmv	Stimuli/F01-Contempt-med.wmv	Stimuli/F01-Disgust-high.wmv	Stimuli/F01-Disgust-low.wmv	Stimuli/F01-Disgust-med.wmv	Stimuli/F01-Embarrass-high.wmv	Stimuli/F01-Embarrass-low.wmv	Stimuli/F01-Embarrass-med.wmv	Stimuli/F01-Fear-high.wmv	Stimuli/F01-Fear-low.wmv	Stimuli/F01-Fear-med.wmv	Stimuli/F01-Joy-high.wmv	Stimuli/F01-Joy-low.wmv	Stimuli/F01-Joy-med.wmv	Stimuli/F01-Neutral-1.wmv	Stimuli/F01-Neutral-2.wmv	Stimuli/F01-Neutral-3.wmv	Stimuli/F01-Pride-high.wmv	Stimuli/F01-Pride-low.wmv	Stimuli/F01-Pride-med.wmv	Stimuli/F01-Sadness-high.wmv	Stimuli/F01-Sadness-low.wmv	Stimuli/F01-Sadness-med.wmv	Stimuli/F01-Surprise-high.wmv	Stimuli/F01-Surprise-low.wmv	Stimuli/F01-Surprise-med.wmv	Stimuli/F02-Anger-high.wmv	Stimuli/F02-Anger-low.wmv	Stimuli/F02-Anger-med.wmv	Stimuli/F02-Contempt-high.wmv	Stimuli/F02-Contempt-low.wmv	Stimuli/F02-Contempt-med.wmv	Stimuli/F02-Disgust-high.wmv	Stimuli/F02-Disgust-low.wmv	Stimuli/F02-Disgust-med.wmv	Stimuli/F02-Embarrass-high.wmv	Stimuli/F02-Embarrass-low.wmv	Stimuli/F02-Embarrass-med.wmv	Stimuli/F02-Fear-high.wmv	Stimuli/F02-Fear-low.wmv	Stimuli/F02-Fear-med.wmv	Stimuli/F02-Joy-high.wmv	Stimuli/F02-Joy-low.wmv	Stimuli/F02-Joy-med.wmv
23	Mean VasScore[Block]	100	56	68	13	3	5	93	74	85	82	93	94	86	50	91	91	60	78	0	0	0	80	50	50	78	56	61	95	81	100	87	82	100	35	50	78	89	66	78	78	62	78	100	96	100	94	18	66
24	Mean VasScore[Block]	64	50	50	50	26	27	72	50	61	50	50	50	75	56	66	81	42	62	67	22	9	50	50	53	67	22	50	83	63	69	79	52	74	50	26	34	74	50	62	83	59	42	100	91	87	76	38	44
25	Mean VasScore[Block]	59	30	43	54	39	8	49	43	65	62	44	51	71	46	57	64	33	51	40	26	31	49	49	35	66	40	41	57	38	59	67	49	66	61	52	54	53	47	36	65	50	42	80	55	68	77	9	24
26	Mean VasScore[Block]	86	46	42	45	34	53	82	80	91	37	40	53	89	50	70	79	28	33	30	0	0	63	64	63	82	59	81	83	57	68	71	24	66	24	59	42	78	53	58	55	28	37	93	81	91	64	12	55
27	Mean VasScore[Block]	92	60	63	29	15	10	85	59	67	72	59	58	90	67	84	89	57	45	2	2	2	65	56	60	91	19	71	93	50	60	87	61	70	37	31	35	54	46	64	24	4	9	82	89	83	90	19	55
28	Mean VasScore[Block]	100	24	16	41	20	16	69	64	65	67	31	47	80	35	72	94	36	76	5	2	8	56	43	38	67	31	63	75	71	87	61	68	81	66	24	24	82	33	70	61	33	35	81	68	84	69	33	17
29	Mean VasScore[Block]	79	18	13	35	15	37	76	34	49	36	12	42	68	32	62	93	23	65	5	2	0	76	27	54	68	17	33	76	9	61	72	17	25	52	13	65	68	37	39	58	18	35	79	28	30	86	26	40
30	Mean VasScore[Block]	83	18	19	60	7	17	85	50	74	63	58	69	88	55	72	97	20	85	0	8	0	78	49	60	76	58	50	99	19	57	91	48	74	55	32	68	63	56	66	79	0	47	69	72	83	100	47	53
32	Mean VasScore[Block]	90	12	38	9	14	2	91	34	66	49	26	37	67	33	78	99	30	88	0	1	0	67	36	61	68	17	48	100	5	71	55	18	55	36	6	45	71	22	47	80	0	28	99	62	100	87	0	48
33	Mean VasScore[Block]	82	20	59	2	4	43	59	20	38	75	35	45	68	49	64	71	19	39	23	2	45	69	17	38	60	38	58	71	28	69	79	45	58	33	44	52	44	7	39	44	34	23	30	61	14	63	7	57
34	Mean VasScore[Block]	100	63	82	23	7	24	69	59	69	40	48	30	93	33	64	79	53	57	0	0	0	71	17	80	64	25	66	87	49	70	73	71	95	56	15	40	53	76	65	20	11	49	68	97	94	67	20	43
[truncated: 312 more columns]
