# Supplementary material for: Validation of the Amsterdam Dynamic Facial Expression Set – Bath Intensity Variations (ADFES-BIV): A Set of Videos Expressing Low, Intermediate, and High Intensity Emotions
Source: PLoS One. 2016 Jan 19;11(1):e0147112. doi: 10.1371/journal.pone.0147112 (PMC4718603; doi:10.1371/journal.pone.0147112)
Supplement: S2 Data — (XLSX) [file pone.0147112.s002.xlsx]

## Sheet: accuracy of response
Subject	F01_Anger_high	F01_Anger_low	F01_Anger_med	F01_Contempt_high	F01_Contempt_low	F01_Contempt_med	F01_Disgust_high	F01_Disgust_low	F01_Disgust_med	F01_Embarrass_high	F01_Embarrass_low	F01_Embarrass_med	F01_Fear_high	F01_Fear_low	F01_Fear_med	F01_Joy_high	F01_Joy_low	F01_Joy_med	F01_Neutral_1	F01_Neutral_2	F01_Neutral_3	F01_Pride_high	F01_Pride_low	F01_Pride_med	F01_Sadness_high	F01_Sadness_low	F01_Sadness_med	F01_Surprise_high	F01_Surprise_low	F01_Surprise_med	F02_Anger_high	F02_Anger_low	F02_Anger_med	F02_Contempt_high	F02_Contempt_low	F02_Contempt_med	F02_Disgust_high	F02_Disgust_low	F02_Disgust_med	F02_Embarrass_high	F02_Embarrass_low	F02_Embarrass_med	F02_Fear_high	F02_Fear_low	F02_Fear_med	F02_Joy_high	F02_Joy_low	F02_Joy_med	F02_Neutral_1
1	1	1	1	0	0	0	1	1	1	1	1	1	1	1	1	1	1	1	1	1	1	0	0	1	1	1	1	1	1	1	1	0	1	1	1	1	0	1	0	1	1	1	1	1	1	1	1	1	1
2	1	1	1	0	0	0	1	1	1	1	1	1	1	1	1	1	1	1	1	1	1	1	0	0	1	1	1	1	1	1	1	1	1	0	0	0	1	1	1	1	1	1	0	1	1	1	1	1	1
3	1	1	0	1	0	0	1	1	1	1	0	1	1	1	1	1	1	1	0	1	1	0	0	1	1	1	1	1	1	1	1	1	1	1	0	0	0	1	0	1	0	0	1	1	1	1	1	1	1
4	0	1	1	1	0	0	1	1	1	1	1	1	1	1	1	1	0	1	0	1	1	0	0	0	1	1	1	1	1	1	1	1	1	1	1	1	1	1	1	1	1	1	1	1	1	1	1	1	1
5	1	0	1	1	0	0	1	1	1	1	1	1	1	0	1	1	1	1	1	1	1	1	0	1	1	1	1	1	0	1	1	1	1	1	1	1	0	1	1	1	0	0	1	0	1	1	0	1	1
6	1	1	1	0	1	1	1	1	1	1	1	1	1	0	1	1	0	1	1	0	1	1	0	1	1	1	1	1	1	1	1	1	1	0	0	0	1	1	1	1	0	1	1	1	1	1	1	0	0
7	1	0	0	1	0	1	1	1	1	1	1	1	1	0	1	1	1	1	1	1	1	1	1	1	1	1	1	0	0	0	0	0	1	1	1	1	0	1	1	1	0	0	1	1	0	1	0	1	1
8	1	0	0	0	0	0	1	1	1	1	0	1	1	1	1	1	1	1	1	1	1	0	0	0	1	1	1	1	1	1	1	1	1	0	0	0	0	0	1	1	0	1	1	1	1	1	1	1	1
9	0	1	0	0	0	0	1	1	1	1	1	1	0	0	1	1	1	1	1	1	1	1	1	1	1	1	1	1	1	1	0	0	1	1	0	1	0	1	1	1	1	1	1	1	1	1	1	1	1
10	1	1	1	0	0	0	1	1	1	1	1	0	1	0	1	1	1	1	1	0	1	1	0	0	1	1	1	1	1	1	1	1	1	0	1	0	0	1	1	1	1	1	1	1	1	1	1	1	1
11	0	0	1	1	1	1	1	1	1	1	1	0	1	1	1	1	1	1	1	1	1	1	0	1	1	1	1	1	0	0	0	1	1	1	1	0	1	1	1	1	0	0	1	1	1	1	1	1	1
12	1	0	0	0	0	0	1	1	0	0	0	0	1	1	0	1	1	1	0	1	1	1	0	0	1	1	1	1	1	1	1	1	0	0	0	0	0	1	0	0	0	0	1	1	1	1	1	1	1
13	1	1	0	1	0	1	1	1	0	1	1	1	1	0	1	1	1	1	1	1	1	1	1	1	1	1	1	1	1	1	1	1	1	1	1	1	0	1	0	1	0	1	1	1	1	1	1	1	1
14	1	1	1	0	0	0	1	0	0	1	1	0	0	1	1	1	1	1	1	1	1	0	0	0	1	1	1	1	0	1	1	1	1	0	0	0	0	1	0	0	0	1	1	1	1	1	0	1	1
15	0	1	1	1	1	1	1	1	1	1	1	1	1	0	1	1	1	1	1	1	1	1	1	1	1	1	1	1	1	1	1	1	1	1	0	1	1	1	1	0	1	0	1	1	1	1	1	1	1
16	0	0	0	0	0	0	1	0	1	1	0	1	1	0	1	1	1	1	1	1	1	0	0	1	1	0	0	1	0	1	0	0	0	0	0	0	1	0	0	0	0	0	1	1	1	1	1	1	1
17	0	1	1	1	0	0	1	1	1	1	0	1	1	1	1	1	0	1	0	1	1	1	0	0	1	1	1	1	1	1	1	0	0	1	1	1	1	1	1	1	0	1	1	0	0	1	0	1	1
18	1	1	1	0	0	0	1	0	0	0	1	1	1	1	0	1	1	1	1	1	1	1	1	0	1	1	1	1	1	1	1	1	1	0	0	0	1	1	1	1	0	0	0	0	1	1	0	1	1
19	1	1	1	0	0	1	1	1	1	1	1	1	1	1	1	1	1	1	1	1	1	1	1	0	1	1	1	1	1	0	1	1	1	0	1	0	0	1	0	1	1	0	1	1	1	1	1	0	1
20	1	0	1	1	0	1	1	0	0	1	1	1	1	0	0	1	0	0	0	1	0	0	0	0	1	1	1	1	1	1	1	0	1	1	1	0	0	1	1	1	0	0	1	1	1	1	1	1	1
21	1	0	1	0	0	0	1	1	1	1	1	1	1	0	1	1	1	1	1	1	1	1	0	0	1	1	1	1	1	1	1	1	1	1	0	1	1	1	1	1	0	1	1	1	1	1	1	1	1
22	1	0	1	0	0	0	0	0	1	0	1	0	1	0	1	1	1	1	0	1	0	1	0	1	1	1	1	1	0	1	1	0	1	0	0	0	0	0	0	1	0	0	1	1	1	1	0	0	0
23	1	0	1	1	0	1	1	1	1	0	1	1	0	1	1	1	1	1	1	0	1	0	1	1	1	0	1	1	1	1	1	1	1	0	0	1	0	1	1	0	0	1	0	1	0	1	0	1	1
24	0	1	0	0	0	0	0	0	0	1	0	1	0	0	0	1	0	1	1	1	1	1	1	1	1	1	1	1	1	1	1	0	0	0	0	0	0	0	0	0	0	0	1	1	0	1	0	1	1
25	1	0	0	0	0	0	1	1	1	1	0	0	1	1	1	1	1	1	1	1	1	0	1	0	1	1	1	1	1	1	1	0	0	0	0	0	1	1	1	1	1	1	1	1	1	1	1	1	1
26	1	1	1	0	1	1	1	1	1	1	1	1	1	0	1	1	1	1	1	1	1	1	1	1	0	1	1	1	1	1	1	0	1	1	0	1	1	0	1	1	1	1	1	1	1	0	0	1	1
27	1	1	0	1	0	0	1	1	1	0	0	1	0	0	0	1	1	1	1	1	1	0	0	1	1	1	1	1	1	1	0	0	1	1	1	1	1	1	1	0	0	0	0	0	0	1	1	1	1
28	0	1	0	1	0	0	1	1	1	1	0	1	1	0	1	1	1	1	1	1	1	1	0	0	1	1	1	0	0	1	1	1	1	1	1	1	0	1	1	0	0	0	1	1	0	1	1	1	1
29	1	1	1	1	0	0	0	0	1	1	1	1	1	0	1	1	1	1	1	1	1	1	1	1	1	1	1	1	1	1	1	1	1	1	1	1	1	1	1	1	0	0	1	1	0	1	1	1	1
30	0	0	1	1	1	1	1	1	1	1	1	1	1	0	1	1	1	1	1	0	1	1	0	1	1	1	1	1	1	1	1	0	1	1	0	1	0	0	0	1	0	1	0	0	1	1	1	1	1
31	1	1	0	0	0	0	1	1	1	0	0	0	1	1	1	1	1	1	1	1	1	1	1	1	1	1	1	1	1	1	1	1	1	0	1	1	1	0	1	1	0	0	1	0	1	1	1	1	1
32	0	1	0	1	1	1	1	1	1	1	1	1	1	1	1	1	1	1	1	1	1	1	0	1	1	1	1	1	1	1	1	1	1	1	1	1	1	1	1	1	1	1	1	1	0	1	1	1	1
33	1	0	0	0	0	0	1	1	1	0	1	1	1	0	1	1	0	0	1	1	0	0	0	0	1	1	1	0	0	0	1	1	1	1	0	1	1	0	1	1	0	0	1	1	1	0	0	0	1
34	1	0	1	1	0	1	1	1	1	1	1	1	1	0	1	1	0	1	1	1	1	1	0	1	1	1	1	1	0	1	1	1	1	1	1	1	0	0	0	1	0	1	1	1	1	1	0	1	1
35	0	1	1	0	0	0	1	1	1	1	1	0	1	0	1	1	1	1	0	0	1	1	0	0	1	1	1	1	1	1	1	0	1	0	0	0	0	1	0	0	0	1	1	1	1	1	1	1	1
36	1	1	1	0	1	0	1	1	1	0	1	1	1	0	0	1	0	1	1	1	1	0	0	0	1	1	1	1	1	1	1	1	1	0	0	0	0	1	1	0	0	0	1	1	1	1	0	0	1
37	1	0	0	0	0	0	1	0	1	1	1	1	1	0	0	1	0	1	0	1	1	1	1	1	1	0	1	1	1	1	1	0	1	1	0	0	0	1	0	1	0	1	1	0	1	1	0	1	1
38	1	1	1	0	0	0	1	1	1	1	0	1	1	1	1	1	1	1	0	0	1	1	1	1	1	0	0	1	0	1	1	1	1	1	0	1	1	1	1	1	1	0	1	0	1	1	0	1	1
39	1	1	1	0	1	1	1	1	1	1	1	1	1	0	1	1	1	1	1	1	1	1	1	1	1	1	1	0	1	1	1	0	1	1	1	1	1	1	0	1	0	1	0	0	1	1	1	1	1
40	0	0	0	1	0	0	0	1	0	0	0	1	1	0	0	1	1	1	1	1	1	0	0	0	1	1	1	1	1	1	0	1	0	0	0	0	0	0	0	0	0	0	0	0	0	1	0	1	1
41	1	0	1	1	0	0	1	0	0	0	0	0	0	0	1	1	1	1	1	1	1	0	1	0	1	1	1	1	0	1	1	1	1	1	0	1	1	0	0	0	0	0	1	1	1	1	0	1	1
42	1	0	1	0	0	0	1	1	1	1	0	0	0	0	1	1	1	1	1	0	1	0	0	0	1	1	1	1	1	1	1	0	1	0	1	0	1	1	1	0	0	1	1	1	1	1	1	1	1
43	1	1	1	1	1	1	1	1	1	1	0	1	1	1	1	1	1	1	1	1	1	0	1	0	1	1	1	1	1	1	1	1	1	1	1	1	1	1	1	0	0	1	1	0	1	1	1	1	1
44	1	0	1	0	0	0	1	0	1	1	1	1	1	0	0	1	1	1	1	1	1	0	1	1	1	1	1	1	1	0	1	1	1	0	0	0	1	1	1	1	0	0	1	0	0	1	1	0	1
45	1	1	0	1	0	0	1	1	1	1	1	0	1	1	1	1	1	1	1	1	1	1	0	1	1	1	1	1	1	1	1	1	1	1	0	0	1	0	1	1	0	1	1	1	1	1	0	1	1
46	1	0	1	1	0	0	1	1	0	1	1	1	1	0	1	1	1	1	1	1	1	1	1	1	1	1	1	1	0	1	1	1	1	1	1	1	1	1	1	1	0	1	1	0	1	1	1	1	1
47	1	0	0	0	0	1	1	0	1	1	1	0	0	0	1	1	1	1	1	1	1	1	0	1	1	0	1	1	1	1	1	0	1	1	1	1	1	1	0	1	0	1	0	0	1	1	0	1	1
48	1	0	1	0	1	1	1	0	0	0	0	1	0	0	0	1	1	0	1	0	1	1	1	1	1	1	1	1	1	1	1	1	1	0	0	0	0	0	0	1	0	1	0	0	1	1	1	1	1
49	1	1	1	1	1	1	1	1	1	1	1	1	1	1	1	1	1	1	0	1	1	1	0	0	1	1	1	1	1	0	1	0	1	1	1	1	0	0	1	1	1	1	1	1	1	1	1	1	1
50	0	1	0	0	0	0	1	0	1	0	0	1	1	0	1	1	1	0	1	1	1	1	0	0	1	1	1	1	1	1	1	1	1	0	0	0	0	0	0	1	0	1	1	1	1	1	0	0	1
51	0	1	0	1	0	1	1	1	1	1	1	1	1	0	1	1	1	1	1	1	1	1	1	1	1	1	1	1	1	1	1	1	1	1	1	1	0	1	0	1	1	1	0	1	0	1	0	1	1
52	0	0	0	0	0	0	1	1	1	1	0	1	1	0	1	1	0	1	1	1	1	0	0	1	1	1	1	1	1	1	1	0	1	0	0	0	1	1	0	1	0	0	1	1	1	1	1	1	1
53	1	1	1	1	0	1	1	1	1	1	1	1	1	1	1	1	1	1	1	1	1	1	0	0	1	1	1	1	1	1	1	1	1	1	0	1	1	1	1	1	0	0	0	1	1	1	1	1	1
54	1	0	1	0	0	0	1	1	0	1	1	1	1	0	1	1	1	1	1	1	1	1	1	1	1	0	1	1	1	1	1	1	1	0	0	0	0	0	0	1	1	1	1	1	1	1	0	1	1
55	0	0	0	1	1	0	1	1	0	1	1	1	1	0	1	1	1	1	1	1	1	0	1	0	1	1	1	1	0	1	1	1	1	0	0	1	1	1	1	1	1	0	1	1	1	1	0	1	1
56	1	0	0	1	0	0	1	1	1	1	0	1	1	0	1	1	1	1	1	1	1	1	1	1	1	1	1	1	0	1	1	1	1	0	0	1	1	1	0	1	0	1	1	1	1	1	1	1	1
57	1	1	1	1	1	0	1	0	1	1	1	1	1	1	1	1	1	1	1	1	1	1	1	1	1	1	1	1	1	1	1	1	1	1	1	1	0	0	0	1	0	1	1	0	1	1	1	1	1
58	0	1	1	0	0	0	1	1	1	1	1	1	1	0	1	1	1	1	1	1	1	1	0	1	1	1	1	1	1	1	1	0	1	0	0	0	1	1	1	1	1	1	0	0	1	1	1	1	1
59	0	0	0	0	1	0	1	0	1	1	1	1	1	0	1	1	0	1	0	1	0	0	1	1	1	1	1	1	0	1	1	0	1	1	0	1	0	1	0	0	0	0	1	1	1	1	1	1	1
60	1	0	1	1	1	1	1	1	0	1	0	1	1	0	1	1	1	1	1	1	1	0	0	0	1	1	1	1	1	1	1	1	1	1	1	1	1	0	1	1	1	1	1	1	1	1	1	1	0
61	0	0	0	0	0	0	1	0	1	1	0	1	1	1	1	1	1	1	1	1	1	1	1	0	1	1	1	1	1	1	1	1	1	0	0	0	0	0	1	1	0	0	1	1	1	1	1	1	1
62	1	1	0	0	0	1	1	1	0	0	0	1	1	0	1	1	1	1	1	0	1	1	1	1	1	0	1	1	0	1	1	1	1	1	0	0	1	1	1	1	0	1	1	1	1	1	1	1	1
63	1	1	0	0	0	0	1	1	1	1	0	0	0	0	0	1	1	1	0	1	1	1	0	0	1	0	1	1	1	1	1	1	1	0	0	0	1	1	1	1	1	0	1	1	1	1	1	1	1
64	0	1	0	0	0	1	1	1	1	1	1	1	0	0	0	1	1	1	1	1	1	0	0	0	1	1	1	1	1	1	1	0	0	0	0	0	0	0	0	1	1	1	0	0	1	1	1	1	1
65	1	0	1	0	0	0	1	1	1	1	0	1	1	0	1	1	1	1	0	0	0	1	1	1	1	1	1	1	1	1	1	1	1	0	0	0	1	1	1	0	1	1	1	1	1	1	1	1	1
66	1	0	0	0	0	0	1	0	1	1	1	1	1	0	0	1	1	1	0	0	0	0	0	0	1	1	1	1	1	1	0	0	1	0	0	0	0	0	0	1	0	1	1	1	0	1	1	1	0
67	1	0	0	0	0	0	0	1	1	1	0	1	0	0	1	1	1	0	0	1	1	0	0	1	1	1	1	1	1	1	1	0	1	1	1	0	0	0	1	1	0	1	1	1	1	1	1	1	1
68	1	1	0	1	0	0	1	1	1	0	0	0	1	1	1	1	1	1	1	1	1	1	0	1	1	1	1	0	0	1	1	0	1	0	0	0	1	1	1	1	0	0	1	1	1	1	1	0	1
69	0	0	0	1	1	1	1	0	1	0	1	1	1	0	1	1	0	1	0	0	1	1	1	1	1	0	1	1	0	0	1	0	1	1	1	1	1	0	0	1	0	0	1	0	1	1	0	1	1
70	0	0	0	1	0	0	1	1	1	1	1	1	1	1	1	1	1	1	1	1	1	0	0	0	0	1	1	1	1	1	0	0	0	1	0	0	1	0	1	1	0	1	1	0	0	1	0	0	1
71	1	1	1	0	0	0	1	0	1	1	1	1	1	0	1	1	0	1	0	0	1	0	0	0	1	1	1	1	1	1	1	1	1	1	0	1	0	0	0	1	1	0	1	1	1	1	1	1	1
72	0	0	1	0	1	0	1	1	1	1	1	1	1	0	1	1	1	1	1	1	1	1	0	1	1	1	1	1	1	1	1	1	1	1	1	1	0	1	0	1	0	0	0	1	1	1	0	0	1
73	0	0	0	0	0	0	1	0	0	1	0	0	0	0	1	0	1	1	1	1	1	0	0	0	0	0	1	1	1	1	0	0	1	0	0	0	0	1	0	1	0	0	1	1	1	1	0	1	1
74	0	0	0	1	0	1	1	1	1	1	0	1	1	0	0	1	1	1	0	0	1	0	0	1	1	1	1	1	1	1	1	0	0	1	1	1	1	1	1	1	0	0	1	1	0	1	1	1	0
75	1	1	1	0	0	0	0	0	0	0	1	1	1	0	1	1	1	1	1	1	1	1	0	0	1	1	1	1	1	1	1	1	1	1	1	1	0	0	0	1	0	0	0	0	1	1	1	1	1
76	1	1	1	0	0	0	1	0	1	1	1	1	0	0	1	1	1	1	1	0	1	0	0	0	1	1	1	1	0	1	0	1	1	0	0	0	1	1	1	1	0	0	1	0	0	1	0	1	1
77	1	0	1	0	0	0	0	0	0	1	0	0	1	0	1	1	1	1	1	1	1	0	0	0	1	1	1	1	1	1	1	1	1	0	0	0	1	0	0	0	0	0	1	0	1	1	1	1	1
78	0	1	0	1	1	1	1	1	1	1	1	0	1	1	1	1	1	1	1	0	1	1	0	1	1	1	1	1	1	1	1	1	1	1	1	1	1	1	0	1	0	1	1	1	1	1	1	1	1
79	1	0	0	1	0	1	1	1	1	0	1	1	0	0	0	1	0	1	1	1	1	1	1	0	1	1	1	1	1	1	1	0	0	0	0	0	1	1	1	1	0	0	0	0	1	1	1	1	1
80	0	0	0	1	0	0	1	0	1	1	0	1	0	0	1	1	0	0	1	1	1	0	0	0	1	1	1	1	1	1	1	1	0	0	0	0	1	1	1	0	0	0	1	1	0	1	0	0	1
81	0	0	0	1	0	0	1	0	0	1	1	1	1	1	1	1	1	1	1	1	1	1	0	1	1	1	1	1	1	1	1	1	1	1	1	1	1	0	0	1	0	1	1	1	1	1	0	1	1
82	1	1	1	0	1	0	1	1	1	0	0	1	1	0	0	1	1	1	1	1	1	0	0	0	1	1	1	1	1	1	1	1	1	1	0	0	0	0	1	1	0	0	0	1	1	1	1	1	1
83	1	1	1	0	1	0	1	1	1	1	1	1	1	0	1	1	0	0	0	1	1	0	0	0	1	1	1	1	1	1	1	1	0	0	1	1	1	1	1	0	1	1	1	1	1	1	0	0	1
84	1	1	1	0	0	0	1	0	1	1	1	1	1	0	0	1	0	1	1	1	1	0	0	0	1	1	1	1	1	1	1	1	1	0	0	0	1	0	0	1	0	0	1	0	0	1	0	1	1
85	1	0	0	1	0	1	1	1	1	1	0	1	1	1	1	1	1	1	1	1	1	1	0	0	1	1	1	1	1	1	1	0	1	1	0	0	1	1	0	1	1	0	1	1	1	1	1	1	1
86	1	0	1	0	0	0	1	1	1	1	0	1	1	0	0	1	1	1	0	0	1	0	1	0	1	1	1	1	1	1	1	0	0	0	0	0	1	0	1	0	1	1	1	1	0	1	1	1	1
87	1	1	1	0	0	0	1	1	1	0	0	0	1	0	1	1	1	1	0	1	1	0	0	0	1	1	1	1	1	1	1	1	1	0	0	0	1	1	1	1	0	0	1	1	1	1	1	1	1
88	1	1	1	0	0	0	1	1	1	1	1	1	1	0	0	1	1	1	1	1	1	1	0	1	1	1	1	1	1	0	1	1	1	0	0	0	1	1	1	1	1	1	1	1	1	1	1	1	1
89	1	1	1	1	0	1	1	1	1	1	1	1	1	1	1	1	1	1	0	0	1	1	0	0	1	1	1	1	1	1	1	1	1	1	1	1	0	1	1	0	1	0	1	1	1	1	1	1	1
90	1	0	1	0	0	0	1	1	1	1	1	1	1	0	1	1	1	1	1	1	1	0	0	1	1	1	1	1	1	1	1	1	1	1	0	0	1	1	1	1	1	0	1	1	1	1	1	1	1
91	1	1	0	0	0	0	1	1	0	1	1	1	1	1	1	1	1	1	0	1	0	1	0	0	1	1	1	1	0	1	1	1	1	0	0	0	0	1	0	1	0	1	1	1	0	1	0	1	1
92	1	1	0	1	1	0	1	1	1	1	0	1	1	0	1	1	1	1	1	1	1	0	1	1	1	1	1	1	1	1	1	1	1	1	0	0	1	1	1	1	0	1	1	0	1	1	1	1	1
[truncated: 646 more columns]
