# Supplementary material for: Validation of the Amsterdam Dynamic Facial Expression Set – Bath Intensity Variations (ADFES-BIV): A Set of Videos Expressing Low, Intermediate, and High Intensity Emotions
Source: PLoS One. 2016 Jan 19;11(1):e0147112. doi: 10.1371/journal.pone.0147112 (PMC4718603; doi:10.1371/journal.pone.0147112)
Supplement: S3 Data — (XLSX) [file pone.0147112.s003.xlsx]

## Sheet: RT correct trials only
Subject	F01_Anger_high	F01_Anger_low	F01_Anger_med	F01_Contempt_high	F01_Contempt_low	F01_Contempt_med	F01_Disgust_high	F01_Disgust_low	F01_Disgust_med	F01_Embarrass_high	F01_Embarrass_low	F01_Embarrass_med	F01_Fear_high	F01_Fear_low	F01_Fear_med	F01_Joy_high	F01_Joy_low	F01_Joy_med	F01_Neutral_1	F01_Neutral_2	F01_Neutral_3	F01_Pride_high	F01_Pride_low	F01_Pride_med	F01_Sadness_high	F01_Sadness_low	F01_Sadness_med	F01_Surprise_high	F01_Surprise_low	F01_Surprise_med	F02_Anger_high	F02_Anger_low	F02_Anger_med	F02_Contempt_high	F02_Contempt_low	F02_Contempt_med	F02_Disgust_high	F02_Disgust_low	F02_Disgust_med	F02_Embarrass_high	F02_Embarrass_low	F02_Embarrass_med	F02_Fear_high	F02_Fear_low	F02_Fear_med	F02_Joy_high	F02_Joy_low	F02_Joy_med	F02_Neutral_1
1	728	1839	829				1574	470	690	1426	5589	1524	584	480	375	283	691	2138	480	828	982			580	544	703	1025	420	878	1516	307		388	2756	1431	536		722		1841	1154	2266	682	1423	762	1834	723	1758	360
2	943	699	624				655	1082	668	492	1949	415	2171	372	743	472	1114	886	419	478	347	1807			617	525	581	798	887	544	1175	541	611				590	513	479	394	768	604		615	835	473	382	506	661
3	2629	551		1437			533	354	419	1693		487	526	1374	1065	488	391	720		573	544			1745	607	412	832	457	841	450	769	529	913	1279				1351		1073			1109	983	1195	343	478	497	1077
4		1554	323	715			375	479	447	1448	453	646	1170	1486	467	324		521		451	576				387	316	438	600	501	504	297	630	331	811	787	1972	398	510	1102	568	1335	828	533	507	1137	352	858	799	609
5	603		1419	2477			685	1285	987	467	445	964	853		1302	1071	1542	451	643	510	529	521		795	3177	553	655	1149		758	1145	1676	1645	604	565	467		1220	983	685			1218		1081	539		1910	866
6	776	611	531		967	1070	601	678	395	404	902	629	691		1084	612		573	651		380	553		1095	748	346	826	1522	722	1005	491	560	472				453	847	623	645		1104	319	1011	488	691	914
7	1390			1177		3783	608	1055	485	527	524	860	1785		673	504	1105	550	817	2810	718	460	452	716	458	783	456						586	1010	828	4060		1822	1838	719			824	2600		673		446	329
8	593						590	689	636	306		842	955	1339	563	1235	599	387	1191	989	1048				830	847	559	300	1962	1881	866	1112	703						541	817		1147	731	384	261	895	822	588	1014
9		4028					484	367	394	1237	57	398			465	778	549	1211	1402	39	712	680	563	581	564	621	671	510	435	89			640	1237		1036		570	1197	295	753	625	460	991	277	400	1573	509	662
10	860	457	739				511	683	1990	489	1596		765		372	419	446	648	574		812	487			954	532	463	457	699	1275	662	829	609		4365			508	489	637	1093	650	895	2496	1287	551	761	294	748
11			1921	280	696	1559	434	561	451	353	507		688	883	560	387	341	429	581	607	342	1061		1161	489	555	511	483				2237	319	453	3155		480	365	300	359			834	829	1752	627	2004	661	811
12	782						594	1702					517	721		472	489	809		1382	659	1136			673	916	182	924	2000	1069	800	1227						985					565	960	1439	1032	836	460	1011
13	450	1049		777		967	620	1205		608	643	593	407		842	3217	634	500	482	505	483	658	796	711	533	585	512	509	582	1267	289	736	439	365	6667	508		943		708		610	453	724	617	410	321	1018	457
14	884	1517	846				512			693	747			2053	782	472	758	469	434	799	546				563	1181	2093	1190		1340	862	1582	1266					1082				1888	486	654	1658	1090		568	622
15		710	773	1185	824	571	607	523	974	922	772	526	1124		1006	700	1430	774	781	564	386	544	565	1006	1061	3539	1287	598	743	1397	519	1413	644	1212		1101	562	619	706		828		619	1397	701	713	1176	724	591
16							356		2595	1474		466	567		786	458	1761	683	310	552	809			1128	354			345		624							447						3256	2559	887	1352	868	861	192
17		1574	1058	566			423	293	339	313		400	464	1459	429	446		650		292	455	254			442	318	472	436	923	448	459			605	418	256	468	895	451	422		628	409			511		530	465
18	678	659	422				439				1534	1744	508	1367		682	717	560	209	650	364	495	1067		572	383	635	429	697	509	408	381	751				514	359	661	593					807	330		572	333
19	2418	4518	323			1322	439	906	375	540	456	557	259	1057	541	937	936	121	293	364	467	360	986		707	236	831	495	539		993	2700	358		955			706		819	295		1290	379	1171	378	409		636
20	710		1233	1182		607	416			280	873	901	380			411				648					440	904	402	559	432	329	1773		418	734	287			389	419	784			1047	508	1060	642	2118	591	405
21	813		559				596	1246	1915	4653	384	304	444		3319	523	409	697	674	405	240	322			614	4041	1997	662	729	625	482	350	534	467		1003	896	641	860	504		429	674	1635	1031	567	551	455	999
22	359		797						1980		752		499		348	385	3204	322		326		375		399	616	645	1109	1706		519	265		1310							1253			1733	1756	952	500
23	2136		917	648		2006	631	867	768		869	1283		1283	2974	1248	992	2159	1606		463		3464	2599	530		1803	452	1283	727	1002	1169	1576			1945		2639	1354			1131		2955		366		510	920
24		1083								454		1535				822		803	713	586	520	533	339	495	652	627	818	524	512	624	531												677	1634		942		732	633
25	422						824	1321	1631	452			445	1342	323	508	866	894	483	664	409		232		560	277	453	773	400	777	299						426	1436	775	443	420	958	278	834	506	749	948	1513	696
26	412	791	1047		652	432	593	392	518	297	412	547	946		663	1349	698	389	633	538	346	558	966	898		652	985	516	572	464	418		929	362		1764	642		458	666	693	1133	451	518	499			575	627
27	1385	835		597			1949	1020	793			703				362	291	1049	473	1110	411			813	2050	986	3288	612	667	466			1157	1208	860	1014	469	319	1888							949	733	776	515
28		6516		2438			1175	2956	579	668		519	1450		1498	379	290	535	459	942	698	949			424	984	771			1897	1780	779	2516	1460	605	370		1411	524				378	834		405	430	466	808
29	323	552	1303	6109					2755	498	911	1160	2924		540	439	893	1485	1073	910	359	421	310	1024	1055	596	731	793	408	333	405	1823	1350	3884	563	436	1548	3955	768	324			424	1230		253	902	466	409
30			1445	1461	751	2400	507	588	489	484	634	299	1431		1647	749	391	502	395		441	681		413	599	445	407	579	409	344	361		386	753		705				672		618			543	752	851	404	428
31	499	2079					313	449	351				2103	571	460	622	451	516	519	649	426	2377	2744	961	1237	1350	242	245	777	889	3421	2385	1427		2071	327	679		305	3382			389		969	333	845	367	646
32		1294		1022	1170	511	758	727	1227	1352	693	574	408	1357	1026	1236	667	718	482	505	391	560		373	747	786	367	539	485	527	1455	479	378	921	537	484	599	968	891	615	364	723	1239	555		638	1020	375	577
33	463						378	1113	482		824	670	906		525	541			977	1146					874	1839	1912				657	781	2338	1202		5515	1877		889	534			316	611	314				1255
34	427		1099	6792		1018	2091	481	2658	353	554	696	414		382	575		608	400	622	303	483		469	412	452	397	776		922	542	1468	464	528	525	716				614		946	541	856	2414	479		585	324
35		4999	675				2661	3096	521	3325	493		450		597	311	822	402			498	487			839	486	2056	439	1753	374	972		3283					1433				4322	925	2701	904	542	545	388	458
36	499	571	1094		651		352	709	761		858	523	1354			892		828	1052	463	532				526	692	526	308	350	1390	1462	641	981					1152	1034				443	614	1078	401			383
37	623						1099		1735	405	930	834	874			1312		1313		607	669	942	660	320	2170		1814	781	795	966	342		907	564				1501		330		959	1105		1587	1920		4326	879
38	743	511	545				459	315	287	831		573	696	385	322	530	454	288			288	916	504	593	1393			2981		2921	245	2900	463	4092		380	944	479	290	1626	5066		350		500	488		1120	293
39	1625	1458	527		1239	778	409	645	1093	592	558	366	554		1144	619	1104	710	392	483	386	512	949	527	677	487	260		781	2152	1519		639	598	279	795	461	911		363		687			510	531	2847	1906	448
40				1008				990				676	562			224	488	2173	305	2254	445				199	1036	121	598	1085	244		847														1180		755	366
41	509		387	1576			1016								1196	411	427	346	711	504	376		2122		484	819	881	1295		995	349	968	1096	2604		829	474						408	3460	1674	1143		530	569
42	921		815				536	1107	689	541					921	558	548	636	770		629				955	456	365	866	735	873	2025		1066		552		841	649	693			1233	769	1132	1329	572	622	606	890
43	476	795	869	238	2983	624	1202	478	423	304		590	773	1202	980	731	848	605	781	475	1073		1341		576	886	583	393	1130	838	434	457	505	708	365	388	1233	615	369			693	694		411	462	1491	267	687
44	822		606				697		758	533	1445	658	975			462	1603	787	560	555	265		405	1081	1041	1694	625	615	1086		269	611	353				1023	826	1677	1127			444			869	958		676
45	2139	718		400			706	733	314	476	252		365	760	629	566	259	1037	752	447	356	401		441	620	387	272	489	1130	1533	790	1149	1423	1461			435		317	631		667	567	974	1007	259		778	677
46	548		1102	2808			554	664		598	1080	413	549		940	838	246	554	585	762	610	787	752	1179	485	715	361	1724		722	387	261	738	1074	485	685	893	485	541	448		1265	755		1002	478	439	1196	124
47	340					1111	489		557	361	506				702	472	573	747	479	429	431	968		701	604		328	448	487	533	976		549	509	660	501	367	436		522		582			1843	401		423	550
48	559		316		1453	904	442					540				502	1192		646		799	408	814	840	326	471	479	400	732	1034	608	1203	439							799		547			2088	237	1320	411	349
49	268	486	411	600	337	1213	538	411	216	474	345	180	412	1650	364	366	315	328		384	224	800			278	500	488	862	754		777		451	613	519	251			431	847	442	768	302	514	577	603	653	56	464
50		345					419		543			752	6350		369	361	564		500	509	649	467			695	865	829	1454	1066	726	2824	1831	680							320		2544	2586	2958	944	2646			855
51		556		497		1763	424	544	690	582	953	509	702		895	859	922	611	3376	652	629	1295	834	1000	1073	1282	657	1321	536	999	470	2252	3309	1491	646	652		341		372	906	1814		1063		680		791	521
52							461	297	454	874		868	898		619	563		578	500	491	1111			1205	336	297	244	295	1082	404	1444		507				783	936		477			823	1080	2107	528	615	2042	594
53	443	1993	436	436		989	302	1593	388	432	909	744	503	776	640	634	453	548	546	693	694	469			427	635	324	293	1492	625	459	586	595	360		695	325	296	339	790				498	680	350	497	476	362
54	531		816				1374	598		526	974	737	1202		1385	824	562	579	336	556	430	2082	1952	764	644		3564	615	2685	603	1806	3615	1063							584	3003	2824	403	1601	5009	802		5868	2626
55				1098	927		1360	1676		509	1197	2492	510		591	604	1967	2000	1822	669	735		570		727	4861	885	934		562	2107	1940	2966			1198	871	1081	3523	4882	4430		530	890	452	567		854	340
56	4384			706			442	769	456	423		538	4479		341	848	1327	564	1459	316	619	456	604	2671	463	985	744	933		937	432	650	476			2104	1861	410		512		1110	3954	365	381	456	2613	631	598
57	1133	1042	772	386	2221		911		1462	343	600	614	1237	1237	2454	597	812	505	748	502	1011	1303	1355	984	1552	565	1187	642	1697	1078	305	750	1049	1772	1506	618				2271		794	348		795	576	823	216	429
58		1727	2528				381	2578	1024	622	3987	2108	814		348	427	804	1384	1847	669	413	1387		301	444	1072	527	634	557	374	513		1220				534	449	444	350	1824	497			945	511	781	1645	400
59					618		1898		351	297	683	1375	473		473	426		398		507			628	1223	356	1153	1035	828		247	1958		1079	885		1221		765					506	504	395	541	544	301	632
60	3418		2237	325	1281	2440	777	907		435		691	1408		1026	864	215	1719	1068	1154	670				508	567	694	497	707	506	808	3313	2492	612	2579	796	785		425	320	2143	1858	1327	881	2006	582	3086	641
61							1120		611	369		345	759	2029	1271	771	359	723	599	602	571	1723	247		493	675	506	892	2024	1036	419	1411	922						978	808			374	509	771	530	1236	1028	874
62	744	1871				1880	493	593				483	342		245	439	644	713	509		557	999	540	853	441		306	454		634	759	4264	1288	3277			2698	864	581	510		636	439	551	563	507	2183	318	389
63	1501	1709					748	1785	816	478						473	602	598		553	612	1094			1331		1654	1083	703	1329	826	1341	836				650	541	1279	1390	742		1290	3292	735	666	1562	916	1148
64		1300				2846	877	438	505	435	780	296				429	141	343	308	215	505				616	682	502	815	562	1500	779									1926	830	715			1834	517	667	2102	710
65	866		571				268	1220	659	1223		807	698		1605	485	722	1593				652	173	496	558	313	534	587	726	288	332	1496	1318				337	1325	662		694	1347	547	628	702	732	502	1340	1003
66	575						958		976	407	481	721	718			794	733	473							291	482	333	544	703	322			1741							465		3592	645	350		350	396	414
67	792							1064	2712	625		1573			2505	291	303			579	647			478	193	4485	640	3702	932	1764	786		584	8707	4424				1509	2569		691	882	470	862	465	519	7112	562
68	3441	1272		1281			615	539	240				800	1187	983	862	2020	522	280	635	697	507		491	576	717	1559			814	2904		1137				316	414	2327	510			2739	608	860	528	244		581
69				903	1053	1539	746		908		3212	1054	893		1281	395		687			275	296	1560	421	592		1149	3584			593		773	1686	1309	959	595			1896			489		1132	451		537	534
70				1514			564	890	601	652	3528	514	6886	2078	1981	600	892	1045	422	569	569					2601	2748	387	1711	3701				7789			317		1394	1995		2726	595			884			1185
71	465	732	466				1476		5086	536	833	643	530		3035	556		468			1016				576	604	2069	325	263	572	343	676	250	317		5053				1385	1653		1355	888	1896	521	750	611	763
72			422		2791		427	625	1194	466	598	682	470		520	634	621	534	680	407	476	822		709	772	1312	2262	1263	1273	729	526	834	529	496	2759	1392		787		1027				1669	603	1420			662
73							1084			523					1137		819	988	439	268	1105						1441	840	1426	448			216					2782		35			1092	555	856	618		1053	225
74				2138		1987	736	1216	405	2057		973	347			561	516	1600			699			964	1365	1608	1163	377	881	458	476			501	585	3820	804	942	696	681			1158	1826		536	511	1057
75	500	412	668								1161	540	1086		499	396	383	789	620	253	383	3093			390	231	1028	337	2652	523	540	299	453	1489	3071	710				4188					1379	452	226	441	376
76	2788	1072	1171				56		2807	743	914	2069			2901	1494	421	835	2512		464				1296	970	1113	304		545		3381	510				5228	1100	3605	1217			992			475		2737	812
77	542		708							2584			460		344	633	878	1588	502	2275	610				450	549	787	444	1301	1853	254	276	562				3061						1104		874	501	549	235	996
78		1350		222	485	447	323	2754	299	473	530		417	2546	906	781	402	688	451		435	337		372	578	1920	780	531	945	2977	441	509	351	453	528	413	3978	316		304		864	844	679	1440	422	397	678	419
79	549			1821		2798	611	1092	880		1756	715				712		523	525	924	901	349	1007		703	940	557	531	756	798	384						557	393	709	1735					1784	513	2300	1555	569
80				2420			1370		307	373		1623			707	502			1713	613	622				375	650	1209	570	1109	681	744	2551					605	617	397				820	4651		558			927
81				13350			1391			571	1006	258	3387	7765	2736	990	2455	621	531	926	634	399		782	582	2066	1472	522	577	477	1498	1374	1277	5581	4046	1338	5131			1510		2489	2784	1687	834	6002		2300	524
82	564	621	996		2864		502	1483	313			1119	816			362	526	528	344	759	290				795	534	353	382	292	486	1781	343	487	1976					564	376				487	3126	482	2598	1791	489
83	683	568	785		884		400	471	630	464	1810	583	934		602	490				735	760				633	875	491	247	493	788	371	1695			633	797	680	798	450		590	593	331	505	487	513			200
84	354	1076	541				538		330	388	1114	507	421			462		1116	382	655	287				515	2345	431	385	1442	793	290	894	387				479			498			309			341		486	319
85	325			2834		4800	482	1088	474	776		508	461	2406	393	576	1298	405	489	708	801	1007			883	2601	520	954	1308	679	509		522	1681			831	1019		675	2729		1410	1363	460	483	640	483	589
86	258		2097				404	498	751	532		356	2147			276	1285	652			553		475		494	287	465	699	521	862	874						1236		964		1128	589	403	1565		307	1286	470	367
87	508	397	512				520	596	502				986		971	312	321	496		140	557				481	463	332	375	285	438	364	450	341				310	575	167	2378			486	1900	222	261	729	409	472
88	3585	3579	535				375	802	321	461	423	748	704			608	6169	856	597	286	276	842		362	469	3071	781	332	698		751	1064	715				250	663	11500	775	523	427	915	1138	1414	459	1914	2034	507
89	653	734	673	614		712	292	285	311	526	451	416	382	799	443	483	587	354			457	621			735	2291	1419	321	1049	527	325	2227	523	306	1033	711		261	337		845		381	988	618	718	519	386	602
90	973		2123				409	585	482	687	617	488	1402		378	567	759	415	507	256	1813			1007	696	4212	697	586	778	481	558	744	885	3557			538	757	492	1190	692		1505	844	2535	947	655	758	601
91	1015	3294					625	726		536	696	1243	463	1271	866	519	943	665		1225		953			309	1687	1430	538		504	1371	1438	815					736		1240		1247	463	1894		953		1372	888
92	683	518		537	1290		339	439	498	825		1339	624		644	834	1183	487	967	839	423		513	482	385	390	361	371	462	725	325	453	469	1442			435	465	406	567		1947	554		791	354	647	403	385
[truncated: 351 more columns]
