# Supplementary material for: Validation of the Amsterdam Dynamic Facial Expression Set – Bath Intensity Variations (ADFES-BIV): A Set of Videos Expressing Low, Intermediate, and High Intensity Emotions
Source: PLoS One. 2016 Jan 19;11(1):e0147112. doi: 10.1371/journal.pone.0147112 (PMC4718603; doi:10.1371/journal.pone.0147112)
Supplement: S4 Data — (XLSX) [file pone.0147112.s004.xlsx]

## Sheet: Sheet1
Subject	F01-Anger-high	F01-Anger-low	F01-Anger-med	F01-Contempt-high	F01-Contempt-low	F01-Contempt-med	F01-Disgust-high	F01-Disgust-low	F01-Disgust-med	F01-Embarrassment-high	F01-Embarrassment-low	F01-Embarrassment-med	F01-Fear-high	F01-Fear-low	F01-Fear-med	F01-Joy-high	F01-Joy-low	F01-Joy-med	F01-Neutral-1	F01-Neutral-2	F01-Neutral-3	F01-Pride-high	F01-Pride-low	F01-Pride-med	F01-Sadness-high	F01-Sadness-low	F01-Sadness-med	F01-Surprise-high	F01-Surprise-low	F01-Surprise-med	F02-Anger-high	F02-Anger-low	F02-Anger-med	F02-Contempt-high	F02-Contempt-low	F02-Contempt-med	F02-Disgust-high	F02-Disgust-low	F02-Disgust-med	F02-Embarrassment-high	F02-Embarrassment-low	F02-Embarrassment-med	F02-Fear-high	F02-Fear-low	F02-Fear-med	F02-Joy-high	F02-Joy-low	F02-Joy-med	F02-Neutral-1
1	1	0	0	0	0	0	1	1	1	1	0	0	1	1	1	1	1	1	1	1	0	1	0	1	1	0	1	1	0	1	1	1	1	1	0	1	1	1	1	0	1	1	1	0	0	1	1	1	1
2	0	0	1	1	0	0	1	1	1	1	0	0	0	0	1	1	0	1	1	1	1	1	0	0	1	1	1	1	0	1	0	1	1	1	0	1	1	1	1	1	0	1	1	0	1	1	1	1	1
3	1	0	1	1	0	0	1	0	1	1	1	1	0	1	1	1	1	1	1	1	1	0	0	1	1	1	1	1	0	1	1	1	1	1	1	1	1	1	1	1	0	1	1	1	1	1	1	1	1
4	1	0	1	0	0	0	1	0	1	1	0	1	0	0	0	1	0	0	1	1	1	0	0	1	1	0	1	1	0	0	1	1	0	0	0	0	1	1	1	1	0	0	1	0	1	1	0	0	1
5	1	0	1	1	0	1	1	0	1	1	0	1	1	0	1	1	1	1	1	1	1	1	0	0	1	0	1	1	0	1	1	1	1	1	0	0	0	1	1	1	0	0	1	1	1	1	1	1	1
6	1	0	1	0	0	1	1	0	1	1	0	0	1	0	1	1	1	0	1	1	1	0	0	0	1	0	1	1	0	0	1	0	0	0	0	0	1	1	1	1	1	0	1	0	1	1	1	1	1
7	0	0	0	0	0	0	0	0	0	1	0	1	1	0	1	1	0	1	1	1	1	0	0	1	1	0	1	1	0	0	0	1	1	0	0	0	1	1	1	1	0	1	1	1	0	1	0	1	1
8	1	0	1	1	0	0	1	1	1	1	0	0	1	0	0	1	0	0	1	1	1	0	1	1	1	0	1	1	0	1	1	0	1	1	0	1	1	1	1	0	1	0	1	0	1	0	1	1	1
9	1	0	0	1	0	0	1	0	1	1	0	1	1	0	1	1	0	0	1	1	1	0	0	0	1	0	1	1	0	1	1	1	0	1	0	0	1	0	1	1	1	1	1	1	1	1	1	1	1
10	1	1	1	0	0	0	1	1	1	0	0	0	1	0	1	1	1	1	1	1	1	0	1	1	1	1	1	1	1	1	1	0	0	1	0	1	1	1	1	1	1	1	1	1	1	1	1	1	1
11	0	0	0	1	0	0	1	1	1	1	0	1	1	0	1	1	1	0	1	1	1	0	1	1	1	0	1	1	0	1	1	0	1	1	1	1	1	1	1	1	1	1	1	1	1	1	1	1	1
12	1	0	1	1	0	0	1	1	1	1	0	1	0	0	0	1	1	1	1	1	1	1	1	1	1	0	1	1	0	1	1	1	1	1	1	1	1	1	1	1	0	0	1	1	1	1	1	1	1
13	0	1	0	0	0	0	0	0	1	1	0	1	1	0	1	1	0	1	1	1	1	0	0	0	1	1	1	1	1	1	1	0	0	0	1	0	1	1	1	0	0	1	1	1	1	1	1	1	1
14	0	0	0	0	0	0	1	0	1	1	0	1	0	0	1	1	0	0	1	1	1	1	1	0	1	0	0	1	0	1	1	0	1	1	0	1	1	0	0	1	0	0	0	1	0	1	1	1	1
15	0	0	0	0	0	0	1	1	1	1	0	1	1	0	1	0	0	1	1	0	1	0	0	0	0	0	0	1	1	1	1	0	1	0	1	0	1	1	1	1	1	1	1	1	1	1	0	0	1
16	0	0	0	0	0	0	1	1	1	1	0	1	0	0	0	1	1	0	1	1	1	1	0	0	1	0	1	1	1	1	0	0	0	1	0	1	1	1	1	1	0	0	1	1	1	1	1	1	1
17	1	0	0	1	0	0	1	0	1	1	0	1	0	0	0	1	0	0	1	1	1	0	0	0	1	0	1	1	0	0	1	0	0	1	1	1	1	1	1	1	0	1	1	1	1	1	1	1	1
18	1	0	1	0	1	1	1	1	1	0	1	0	1	0	1	1	1	0	1	1	1	1	1	1	1	1	1	1	1	1	1	1	1	1	1	1	0	0	1	1	0	1	0	1	1	1	0	1	1
19	1	0	1	1	0	1	1	0	1	1	0	1	0	0	1	1	1	0	1	1	1	1	1	1	1	1	1	1	0	1	0	1	1	0	0	0	1	1	1	1	1	1	1	1	1	1	1	1	1
20	1	0	1	1	0	1	1	1	1	0	0	0	0	0	0	1	1	1	1	1	1	1	0	0	1	0	1	1	0	1	1	0	1	1	0	1	1	1	1	1	1	0	1	0	1	1	1	1	1
21	1	0	0	0	0	0	1	1	1	1	0	1	1	1	1	1	1	1	1	1	1	1	0	0	1	0	1	1	0	0	1	0	0	1	0	1	1	1	1	0	0	1	1	1	1	1	1	1	1
22	1	0	0	1	0	0	1	1	1	1	0	1	0	0	1	1	0	1	1	1	1	0	0	1	1	0	1	1	1	1	1	0	0	1	0	1	1	1	1	1	0	0	1	1	1	1	1	1	1
23	0	0	1	0	0	0	1	1	1	0	0	0	0	0	1	1	0	0	0	0	1	1	1	1	1	1	1	1	0	1	0	1	0	1	1	1	1	1	1	0	0	0	1	1	1	1	1	1	0
24	1	0	0	1	1	1	1	1	1	1	0	1	1	0	1	1	1	1	0	0	0	0	0	0	1	1	0	1	1	1	1	1	1	0	0	0	1	1	1	1	1	0	1	1	0	1	1	1	0
25	1	0	1	0	0	0	1	0	1	0	0	0	1	0	0	1	1	1	1	1	1	1	0	1	1	1	1	0	0	1	1	1	1	1	0	1	1	1	1	1	0	0	1	1	0	1	1	1	1
26	0	0	0	1	0	1	1	0	1	1	0	0	1	0	1	1	0	1	1	1	1	1	1	1	1	0	1	1	1	1	1	1	1	1	0	1	0	1	1	1	0	0	1	1	1	0	0	1	1
27	1	0	0	0	0	0	0	0	0	1	0	1	1	0	1	1	0	0	1	1	1	0	0	0	1	0	1	1	0	1	1	0	0	0	0	1	1	1	0	1	0	0	0	1	1	1	0	1	1
28	1	0	1	0	0	0	1	0	1	1	0	1	1	0	1	1	0	1	1	1	1	0	0	0	1	0	0	1	0	1	1	1	1	1	0	0	1	1	1	1	0	0	0	1	1	1	1	1	1
29	1	0	0	0	0	1	1	0	1	1	0	0	0	0	0	1	0	1	1	1	1	1	0	0	1	0	1	1	0	0	1	0	1	0	0	0	1	1	1	0	0	0	0	1	0	1	0	1	1
30	1	0	0	0	0	0	1	0	0	1	0	0	1	0	1	1	1	1	1	1	1	0	0	1	0	0	1	1	0	0	0	0	0	0	0	0	0	1	0	1	0	1	1	0	0	1	1	1	1
[truncated: 354 more columns]
