# Supplementary material for: Validation of the Amsterdam Dynamic Facial Expression Set – Bath Intensity Variations (ADFES-BIV): A Set of Videos Expressing Low, Intermediate, and High Intensity Emotions
Source: PLoS One. 2016 Jan 19;11(1):e0147112. doi: 10.1371/journal.pone.0147112 (PMC4718603; doi:10.1371/journal.pone.0147112)
Supplement: S5 Data — (XLSX) [file pone.0147112.s005.xlsx]

## Sheet: correct trials only
Subject	F01-Anger-high	F01-Anger-low	F01-Anger-med	F01-Contempt-high	F01-Contempt-low	F01-Contempt-med	F01-Disgust-high	F01-Disgust-low	F01-Disgust-med	F01-Embarrassment-high	F01-Embarrassment-low	F01-Embarrassment-med	F01-Fear-high	F01-Fear-low	F01-Fear-med	F01-Joy-high	F01-Joy-low	F01-Joy-med	F01-Neutral-1	F01-Neutral-2	F01-Neutral-3	F01-Pride-high	F01-Pride-low	F01-Pride-med	F01-Sadness-high	F01-Sadness-low	F01-Sadness-med	F01-Surprise-high	F01-Surprise-low	F01-Surprise-med	F02-Anger-high	F02-Anger-low	F02-Anger-med	F02-Contempt-high	F02-Contempt-low	F02-Contempt-med	F02-Disgust-high	F02-Disgust-low	F02-Disgust-med	F02-Embarrassment-high	F02-Embarrassment-low	F02-Embarrassment-med	F02-Fear-high	F02-Fear-low	F02-Fear-med	F02-Joy-high	F02-Joy-low	F02-Joy-med	F02-Neutral-1
1	1088	386	837	435	988	761	490	450	395	870	873	577	535	220	599	495	1583	366	371	371	996	354	2650	835	217	736	392	867	673	469	972	962	1163	2089	431	2904	1158	430	627	4642	904	576	742	789	6031	506	566	719	457
3	498	2430	357	424	915	399	277	719	288	418	1008	488	491	594	292	324	267	296	216	269	300	457	1905	494	419	451	413	424	249	343	502	487	435	525	1074	277	393	274	262	420	650	388	270	360	333	341	414	445	427
4	416	1263	1620	1110	436	1027	419	920	378	304	589	432	747	1242	290	481	396	2333	546	458	299	756	2432	447	358	512	427	1029	362	416	381	1564	946	1147	817	683	300	1665	507	356	2090	1384	329	712	296	487	579	420	242
5	284	339	603	477	704	1562	895	630	342	683	948	442	719	437	560	517	399	757	325	414	454	522	465	723	488	722	595	517	429	1809	531	1562	493	414	817	761	683	490	494	443	533	350	1074	517	402	747	537	502	660
6	532	492	1067	715	431	755	426	303	471	348	332	1395	1766	311	786	441	458	482	451	376	321	541	262	938	332	344	503	538	386	269	746	6009	1628	1630	358	647	901	339	749	440	3466	958	773	1620	725	309	857	406	291
7	1707	1012	1049	1055	68	419	1888	285	181	430	318	602	676	1288	2020	3264	2154	746	298	2731	405	923	1746	813	1925	560	983	478	86	4174	776	1059	1078	1275	299	327	492	460	1638	4031	5220	457	1130	1572	411	502	971	1239	304
8	627	517	2567	310	547	364	548	2262	512	1313	548	3504	1524	3303	351	361	1321	4460	680	262	495	4853	360	366	512	1481	512	1108	230	483	523	2450	343	513	410	405	259	525	469	4532	564	441	933	718	523	291	399	1363	606
9	971	648	501	413	548	644	271	1311	491	650	346	638	1525	3588	1627	937	12753	12041	287	1183	450	557	4536	4883	659	5593	972	781	316	771	1445	508	741	4021	297	1443	310	1314	1447	801	811	1513	1327	1367	1294	621	2526	4877	498
10	505	316	711	2193	458	496	423	416	514	646	1212	720	541	2449	512	814	668	523	404	1575	367	1854	1242	511	298	348	472	381	2223	1993	965	1682	2109	4923	2928	2508	479	587	505	594	1117	682	622	763	453	428	3480	743	389
11	587	226	3905	1011	1106	664	656	438	637	449	2848	630	821	1962	2390	401	2152	1517	374	458	522	753	873	1475	1049	493	1240	4329	3770	1108	3951	2517	404	2525	1928	284	404	467	271	286	548	685	310	1296	976	584	1717	508	443
12	1342	316	695	658	932	891	547	418	356	446	2502	555	2542	1077	2630	355	408	540	1284	469	424	387	2917	351	515	1514	784	633	3023	383	633	4409	1369	662	2305	2821	322	1337	636	522	781	1111	2628	964	2032	621	341	331	486
13	1235	1539	1228	724	606	775	834	1394	975	3588	2621	1503	947	2311	1191	367	2141	1305	793	483	639	503	1025	1600	1737	1712	876	585	4747	2438	2229	543	2762	2000	3686	1112	633	690	1218	2776	765	926	1411	906	635	641	331	656	525
14	911	283	461	291	694	447	514	425	396	420	514	476	584	1618	1779	357	395	591	628	753	311	434	846	359	1101	304	1685	377	557	853	2163	1790	3389	612	533	327	1103	743	962	453	423	690	493	695	818	501	467	841	677
15	2325	2206	3979	2275	2018	6317	1060	558	275	593	6152	706	488	2487	6112	1062	1317	875	2165	2817	1167	2418	736	815	3360	7241	3254	978	373	1815	4198	6548	925	6676	5766	2470	971	2698	731	1476	3403	1543	556	1023	7118	456	1189	1683	957
16	4048	1317	730	1235	960	767	1495	1009	1028	783	2390	4721	706	647	1656	1017	3962	1458	1414	2633	960	912	2171	1734	1448	2728	712	1092	2479	970	3809	6011	7689	3502	1101	4767	1431	978	1212	1137	3568	3153	4504	4132	4600	433	783	4062	988
17	608	417	838	4992	265	491	467	290	782	900	403	3320	546	1474	626	354	873	346	465	888	823	535	2456	500	685	507	270	1466	669	541	4561	292	559	310	772	497	947	1045	415	577	284	1028	551	905	678	615	713	512	550
18	459	480	2504	2157	5604	4296	925	747	489	271	897	432	483	718	2041	503	11009	6109	366	538	514	516	514	475	712	900	1382	643	6146	303	2582	468	558	290	3890	6824	799	2891	808	1010	1081	4268	189	781	561	787	2857	4557	358
19	867	335	2295	5214	2932	1348	320	3112	381	329	486	515	445	1800	5281	634	570	1896	479	427	882	402	572	2055	497	324	818	1149	636	1966	1614	887	740	3558	599	7500	1438	1494	1161	760	400	300	2433	1150	1070	1265	404	810	423
20	1189	462	6184	1140	632	1803	1116	417	581	1667	640	1635	3526	3495	576	671	995	723	477	450	538	379	742	1360	721	506	180	472	949	481	360	179	558	810	644	459	647	566	989	920	1151	1599	748	1417	8364	539	417	959	717
21	727	417	821	704	766	604	477	307	355	500	524	1604	713	1239	700	581	698	798	373	566	1176	323	803	456	1103	322	945	1055	2058	1454	1260	1245	2175	2007	270	830	452	726	457	2236	3159	660	579	387	531	808	2005	538	533
22	631	473	3578	2913	442	2465	1199	1176	516	791	655	600	445	1258	522	809	2258	429	568	464	430	657	1703	699	382	754	493	600	1349	2175	981	1344	806	2093	426	1266	888	628	328	895	997	793	718	563	2519	1458	382	1901	673
23	3177	806	495	788	5546	4660	564	2439	1109	639	727	3183	293	1031	2610	446	4423	2549	5317	7098	1017	413	2440	2528	590	4667	558	1078	1143	392	901	800	1484	2390	781	4600	885	481	631	8033	5049	4550	450	1788	569	632	529	576	472
24	2040	1651	3734	9729	2106	2999	791	633	575	610	1099	751	914	5950	697	480	792	878	2724	2307	796	512	778	2295	402	2657	1965	339	563	2088	701	1256	3284	2345	1259	3388	846	294	778	884	6090	9157	556	803	1222	868	523	655	2249
25	845	735	1444	3367	938	583	852	1241	788	2542	578	2296	596	1736	1227	591	792	835	619	535	770	949	690	1542	514	665	869	2134	3774	533	827	1663	1762	4830	329	4062	878	952	1850	1819	1479	954	576	1197	1739	985	1008	528	655
26	1662	1779	620	671	6308	796	581	5361	1087	1968	6133	2303	1225	1619	2991	787	1500	1281	1053	1242	745	699	1451	2372	1300	1438	1028	1335	6076	636	3339	5392	1695	810	1460	720	1302	3630	956	11398	3887	16547	833	1256	959	4242	6753	3101	704
27	416	542	2313	1236	721	943	1417	529	719	523	1125	871	520	1099	525	705	2248	1148	369	921	384	552	1489	450	581	938	2065	2024	410	541	1674	795	2587	3216	1044	1147	2375	949	997	756	1321	843	3369	815	2021	295	2720	831	675
28	980	1701	2770	1182	596	769	535	783	374	2102	1032	615	880	794	469	653	1529	442	701	937	331	2370	792	1427	287	912	3587	569	754	442	675	2609	820	741	447	5090	1297	634	281	803	1626	1500	1792	938	725	743	1024	341	639
29	1376	487	4599	8817	940	1123	553	446	326	454	647	3697	1384	3464	1435	1400	747	3075	417	446	350	492	5351	2940	756	524	2670	461	687	4425	927	930	756	2146	1514	2953	4552	1391	1238	6932	460	760	1791	2192	1756	586	783	839	765
30	2416	585	2961	1999	2420	2751	1447	628	6237	3039	321	1535	340	708	531	745	941	1759	417	815	631	3693	1817	1014	2940	603	2021	617	2217	2195	2753	2487	3346	4243	3684	1100	628	677	1283	2537	542	1601	808	6571	1365	844	4897	3121	518
[truncated: 354 more columns]
